# Supplementary material for: Hydrolysis of Oligodeoxyribonucleotides on the Microarray Surface and in Solution by Catalytic Anti-DNA Antibodies in Systemic Lupus Erythematosus
Source: Curr Issues Mol Biol. 2023 Dec 8;45(12):9887–903. doi: 10.3390/cimb45120617 (PMC10742339; doi:10.3390/cimb45120617)
Supplement: Supplementary file 1 [file cimb-45-00617-s001.zip]

Archive with 1 entries (1 files):
- cimb-2725820-supplementary.pdf
